# Supplementary material for: Human heat sensation: A randomized crossover trial
Source: Sci Adv. 2024 Sep 4;10(36):eado3498. doi: 10.1126/sciadv.ado3498 (PMC11373589; doi:10.1126/sciadv.ado3498)
Supplement: Supplementary file 2 — Movie S1 [file sciadv.ado3498_movie_s1.zip]

Archive with 1 entries (1 files):
- ado3498_movie_s1.mp4
